# Supplementary material for: Copper and Antimicrobial Residues in the Liver and Kidney—Antimicrobial Resistance and Cu Tolerance Unrelated in Escherichia coli from Piglets’ Faeces
Source: Microorganisms. 2024 Dec 11;12(12):2553. doi: 10.3390/microorganisms12122553 (PMC11677510; doi:10.3390/microorganisms12122553)
Supplement: Supplementary file 1 [file microorganisms-12-02553-s001.zip]

Archive with 1 entries (1 files):
- microorganisms-3242766-supplementary.pdf
